# Supplementary material for: Sex Differences in Frailty Factors and Their Capacity to Identify Frailty in Older Adults Living in Long-Term Nursing Homes
Source: Int J Environ Res Public Health. 2022 Dec 21;20(1):54. doi: 10.3390/ijerph20010054 (PMC9819974; doi:10.3390/ijerph20010054)
Supplement: Supplementary file 1 [file ijerph-20-00054-s001.zip]

Archive with 7 entries (7 files):
- Supplementary File S1_FFP.pdf
- Supplementary File S2_TFI.pdf
- Supplementary File S3_scoring details TFI.pdf
- Supplementary File S4_Barthel Index.pdf
- Supplementary File S5_SPPB.pdf
- Supplementary File S6_Goldberg.pdf
- Supplementary File S7_QoLAD.pdf
